# Supplementary material for: Entrepreneurial ecosystems in cities: The role of institutions
Source: PLoS One. 2021 Mar 8;16(3):e0247609. doi: 10.1371/journal.pone.0247609 (PMC7939368; doi:10.1371/journal.pone.0247609)
Supplement: S3 File — (DO) [file pone.0247609.s003.do]

version 12
clear all
set linesize 80
matrix drop _all
set more off, permanently


// #1
// set current directory to my class folder
// this is the folder things will save in and that you should work from
cd C:\Users\sj907027\Desktop\Categorical_Analysis\ado

// this would be my command cd S:\mvasseur_Michael\work
// a flash drive would be [drive letter]:\ [folder for this class name]\work

// set PERSONAL to access ado files saved in class folder
// these store the other programs stata runs that we installed before

sysdir set PERSONAL C:\Users\sj907027\Desktop\Categorical_Analysis\ado
net set ado PERSONAL
// mine would be sysdir set PERSONAL S:\mvasseur_Michael\ado

// #2
// this loads necessary extra programs for stata, do not change anything here
net install estout,     from(http://fmwww.bc.edu/RePEc/bocode/e)
net install spost9_ado, from(http://www.indiana.edu/~jslsoc/stata/)
net install collect,    from(http://www.indiana.edu/~jslsoc/stata/)

// you can also use findit [name of program] to look for them by hand if you do not know the name
// or the location of the file you are looking for. 

exit


***********************first will be ukraine

tab occupation, m

gen lawyer=1 if occupation=="Юрист" | occupation=="юрист" | occupation=="юрист, інше" 
replace lawyer=0 if lawyer==.

gen mne_manager=1 if occupation=="директор/менеджер в ТНК"
replace mne_manager=0 if mne_manager==.

gen entrepreneur=1 if occupation=="підприємець"  | occupation=="підприємець, інше"
replace entrepreneur=0 if entrepreneur==.

gen tto_manager=1 if occupation=="менеджер в офісі трансферу технологій в університетах" | occupation=="менеджер в техно парку (акселераторі)"
replace tto_manager=0 if tto_manager==.

gen professor=1 if occupation=="профессор або академічний працівник"
replace professor=0 if professor==.

gen policymaker=1 if occupation=="фахівець в сфері економічного розвитку"
replace policymaker=0 if policymaker==.

gen investor=1 if occupation=="інвестор" | occupation=="інвестор, профессор або академічний працівник"
replace investor=0 if investor==.

gen multiple=1  if investor==0 & policymaker==0 & professor==0 & tto_manager==0 & entrepreneur==0 & mne_manager==0 & lawyer==0
replace multiple=0 if multiple==.
label variable multiple "multiple occupations"

gen gender=1 if female=="чоловіча"
replace gender=0 if gender==.
label  variable gender "male=1, female=0"
label define dfg 1 "male" 0 "female"
label values gender dfg  

gen age_range=1 if age=="менше 29 років"
replace age_range=2 if age=="30-39"
replace age_range=3 if age=="40-49"
replace age_range=4 if age=="50-59"
replace age_range=5 if age=="60-69"
replace age_range=6 if age=="70 +"
label variabl age_range "age group"

label define asw 1 "<29 years" 2 "30-39" 3 "40-49" 4 "50-59" 5 "60-69" 6 "70+"
label values age_range asw

gen unidegree=1 if higheducation=="так"
replace  unidegree=0 if unidegree==.

gen ukraine=1
label variable ukraine "country of survey"
gen country=1
********************* second with Poland


tab occupation, m

gen entrepreneur=1 if occupation=="entrepreneur / przedsiębiorca"  
replace entrepreneur=0 if entrepreneur==.

gen policymaker=1 if occupation=="economic development official (authority) / urzędnik ds. rozwoju gospodarczego"
replace policymaker=0 if policymaker==.

gen investor=1 if occupation=="investor / inwestor" | occupation=="entrepreneur / przedsiębiorca, investor / inwestor"
replace investor=0 if investor==.

gen tto_manager=1 if occupation=="manager in techno-park (accelerator) / menedżer parku technologicznego (akceleratora)" | occupation=="manager in technology transfer office (university) / menedżer biura transferu technologii (uczelnia)"
replace tto_manager=0 if tto_manager==.

gen professor=1 if occupation=="professor or academic / wykładowca lub naukowiec"
replace professor=0 if professor==.

/*gen lawyer=1 if occupation=="lawyer / prawnik" 
replace lawyer=0 if lawyer==.

gen mne_manager=1 if occupation=="директор/менеджер в ТНК"
replace mne_manager=0 if mne_manager==.
*/

gen multiple=1  if investor==0 & policymaker==0 & professor==0 & tto_manager==0 & entrepreneur==0
replace multiple=0 if multiple==.
label variable multiple "multiple occupations"

gen gender=1 if female=="male / mężczyzna"
replace gender=0 if gender==.
label  variable gender "male=1, female=0"
label define dfg 1 "male" 0 "female"
label values gender dfg  

gen age_range=1 if age=="<29 years / lat"
replace age_range=2 if age=="30-39"
replace age_range=3 if age=="40-49"
replace age_range=4 if age=="50-59"
replace age_range=5 if age=="60-69"
replace age_range=6 if age=="70+"
label variabl age_range "age group"

label define asw 1 "<29 years / lat" 2 "30-39" 3 "40-49" 4 "50-59" 5 "60-69" 6 "70 +"
label values age_range asw


gen unidegree=1 if higheducation=="yes / tak"
replace  unidegree=0 if unidegree==.
label variable unidegree "unversity degree=1, 0 otherwise"
gen poland=1
label variable poland "country of survey"
drop poland
gen country==2

**********************************third for Georgia

tab occupation, m

gen entrepreneur=1 if occupation=="entrepreneur, other"  | occupation=="entrepreneur"
replace entrepreneur=0 if entrepreneur==.

gen policymaker=1 if occupation=="economic development official (authority)"
replace policymaker=0 if policymaker==.

gen mne_manager=1 if occupation=="Director / executive manager in multinational enterprise"
replace mne_manager=0 if mne_manager==.

gen professor=1 if occupation=="professor or other academic"| occupation=="professor or other academic, other"
replace professor=0 if professor==.

gen tto_manager=1 if occupation=="manager in Technologies transfer offices at universities" | occupation=="manager in techno-park (accelerator)" | occupation=="entrepreneur, manager in techno-park (accelerator), professor or other academic"
replace tto_manager=0 if tto_manager==.

gen investor=1 if occupation=="investor" | occupation=="investor, Director / executive manager in multinational enterprise, Lawyer"
replace investor=0 if investor==.

gen multiple=1  if investor==0 & policymaker==0 & professor==0 & tto_manager==0 & entrepreneur==0 & mne_manager==0
replace multiple=0 if multiple==.
label variable multiple "multiple occupations"


gen gender=1 if female=="male"
replace gender=0 if gender==.
label  variable gender "male=1, female=0"
label define dfg 1 "male" 0 "female"
label values gender dfg  

gen age_range=1 if age=="<29 years"
replace age_range=2 if age=="30-39"
replace age_range=3 if age=="40-49"
replace age_range=4 if age=="50-59"
replace age_range=5 if age=="60-69"
replace age_range=6 if age=="70 +"
label variabl age_range "age group"

label define asw 1 "<29 years" 2 "30-39" 3 "40-49" 4 "50-59" 5 "60-69" 6 "70 +"
label values age_range asw

gen unidegree=1 if higheducation=="yes"
replace  unidegree=0 if unidegree==.
label variable unidegree "unversity degree=1, 0 otherwise"

gen georgia=1
label variable georgia "country of survey"
gen country=3


**********************************fourth for Kazakhstan

tab occupation, m

gen lawyer=1 if occupation=="Адвокат/работник юридических служб" | occupation=="Брокер"  
replace lawyer=0 if lawyer==.

gen entrepreneur=1 if occupation=="Предприниматель"  
replace entrepreneur=0 if entrepreneur==.

gen policymaker=1 if occupation=="Квазигосударственный сектор" |  occupation=="Менеджер в квазигос учреждении" |  occupation=="Организатор"   |  occupation=="наблюдатель"    
replace policymaker=0 if policymaker==.

gen professor=1 if occupation=="Предприниматель, Профессор/академический сотрудник университета" | occupation=="Профессор/академический сотрудник университета"
replace professor=0 if professor==.

gen multiple=1  if lawyer==0 & policymaker==0 & professor==0 & entrepreneur==0 
replace multiple=0 if multiple==.
label variable multiple "multiple occupations"


gen gender=1 if female=="Мужской"
replace gender=0 if gender==.
label  variable gender "male=1, female=0"
label define dfg 1 "male" 0 "female"
label values gender dfg  

gen age_range=1 if age=="<29"
replace age_range=2 if age=="30-39"
replace age_range=3 if age=="40-49"
replace age_range=4 if age=="50-59"
replace age_range=5 if age=="60-69"
replace age_range=6 if age=="70+"
label variabl age_range "age group"

label define asw 1 "<29 years" 2 "30-39" 3 "40-49" 4 "50-59" 5 "60-69" 6 "70 +"
label values age_range asw

gen unidegree=1 if higheducation=="Да"
replace  unidegree=0 if unidegree==.
label variable unidegree "unversity degree=1, 0 otherwise"

gen kazakhstan=1
label variable kazakhstan "country of survey"
gen country=4


**********************************fourth for Romania

tab occupation, m


gen investor=1 if occupation=="investitor" | occupation=="întreprinzător/ entrepreneur, investitor/ investor" | occupation=="investitor/ investor, întreprinzător/ entrepreneur" 
replace investor=0 if investor==.

gen mne_manager=1 if occupation=="manager executiv intr-o companie  multinațională/ executive manager in multinational enterprise" | occupation=="manager/sef de departament incubatoare tehnologice/ inovatoare, hub-uri de afaceri"
replace mne_manager=0 if mne_manager==.

gen entrepreneur=1 if occupation=="întreprinzător/ entrepreneur"  
replace entrepreneur=0 if entrepreneur==.

gen policymaker=1 if occupation=="Camera de Comert si Industrie/Chamber of Commerce" |  occupation=="avocat/ lawyer" |  occupation=="mass media/jurnalist"    
replace policymaker=0 if policymaker==.

gen professor=1 if occupation=="profesor/ professor or academic" | occupation=="întreprinzător/ entrepreneur, profesor/ professor or academic"
replace professor=0 if professor==.


gen multiple=1  if investor==0 & policymaker==0 & professor==0 & entrepreneur==0 & mne_manager==0
replace multiple=0 if multiple==.
label variable multiple "multiple occupations"


gen gender=1 if female=="barbat/ male"
replace gender=0 if gender==.
label  variable gender "male=1, female=0"
label define dfg 1 "male" 0 "female"
label values gender dfg  

gen age_range=1 if age=="<29 ani/ years"
replace age_range=2 if age=="30-39"
replace age_range=3 if age=="40-49"
replace age_range=4 if age=="50-59"
replace age_range=5 if age=="60-69"
replace age_range=6 if age=="70+"
label variabl age_range "age group"

label define asw 1 "<29 years" 2 "30-39" 3 "40-49" 4 "50-59" 5 "60-69" 6 "70 +"
label values age_range asw

gen unidegree=1 if higheducation=="da/ yes"
replace  unidegree=0 if unidegree==.
label variable unidegree "unversity degree=1, 0 otherwise"

gen romania=1
label variable romania "country of survey"
gen country=5


**********************************sixth for Turkey


tab occupation, m


gen investor=1 if occupation=="yatırımcı / investor" 
replace investor=0 if investor==.

gen mne_manager=1 if occupation=="Çok Uluslu Şirket yöneticisi / Director / executive manager in multinational enterprise"
replace mne_manager=0 if mne_manager==.

gen entrepreneur=1 if occupation=="girişimci / entrepreneur"  
replace entrepreneur=0 if entrepreneur==.

gen policymaker=1 if occupation=="Diğer / Other"    
replace policymaker=0 if policymaker==.

gen professor=1 if occupation=="akademisyen / professor or other academic"
replace professor=0 if professor==.

gen tto_manager=1 if occupation=="teknopark (hızlandırıcı-kuluçka merkezi) yöneticisi / manager in techno-park (accelerator - incubation center)"
replace tto_manager=0 if tto_manager==.


gen multiple=1  if investor==0 & policymaker==0 & professor==0 & entrepreneur==0 & mne_manager==0
replace multiple=0 if multiple==.
label variable multiple "multiple occupations"


gen gender=1 if female=="erkek / male"
replace gender=0 if gender==.
label  variable gender "male=1, female=0"
label define dfg 1 "male" 0 "female"
label values gender dfg  

gen age_range=1 if age=="<29"
replace age_range=2 if age=="30-39"
replace age_range=3 if age=="40-49"
replace age_range=4 if age=="50-59"
replace age_range=5 if age=="60-69"
replace age_range=6 if age=="70+"
replace age_range=4 if age==""

label variabl age_range "age group"

label define asw 1 "<29 years" 2 "30-39" 3 "40-49" 4 "50-59" 5 "60-69" 6 "70 +"
label values age_range asw

gen unidegree=1 if higheducation=="Lise / High school" | higheducation==""
replace  unidegree=0 if unidegree==.
label variable unidegree "unversity degree=1, 0 otherwise"

gen turkey=1
label variable turkey "country of survey"
drop country
gen country=11

drop political_eship
gen political_eship=(informal_networking+4)-govtsupport
replace political_eship=7 if  political_eship>7 & political_eship!=. 
replace political_eship=1 if  political_eship<1
replace political_eship=7 if  political_eship==.


save "C:\Users\sj907027\Dropbox\Onedrive\Henley business school teaching\Bids\Projects\British council Ukrainne institutional\REFT entrepreneurship ecosystems\turkey\dataset_turkey_statafile.dta"


**********************************seventh for Bosnia and Herzegovina


tab occupation, m


gen investor=1 if occupation=="investor" 
replace investor=0 if investor==.

gen mne_manager=1 if occupation=="Director / executive manager in multinational enterprise"
replace mne_manager=0 if mne_manager==.

gen entrepreneur=1 if occupation=="entrepreneur"  
replace entrepreneur=0 if entrepreneur==.

gen policymaker=1 if occupation=="economic development official (authority)"    
replace policymaker=0 if policymaker==.

gen professor=1 if occupation=="professor or other academic"
replace professor=0 if professor==.

gen multiple=1  if investor==0 & policymaker==0 & professor==0 & entrepreneur==0 & mne_manager==0
replace multiple=0 if multiple==.
label variable multiple "multiple occupations"


gen gender=1 if female=="male"
replace gender=0 if gender==.
label  variable gender "male=1, female=0"
label define dfg 1 "male" 0 "female"
label values gender dfg  

gen age_range=1 if age=="<29 years"
replace age_range=2 if age=="30-39"
replace age_range=3 if age=="40-49"
replace age_range=4 if age=="50-59"
replace age_range=5 if age=="60-69"
replace age_range=6 if age=="70+"
replace age_range=4 if age==""

label variabl age_range "age group"

label define asw 1 "<29 years" 2 "30-39" 3 "40-49" 4 "50-59" 5 "60-69" 6 "70 +"
label values age_range asw

gen unidegree=1 if higheducation=="yes" | higheducation==""
replace  unidegree=0 if unidegree==.
label variable unidegree "unversity degree=1, 0 otherwise"

gen bosnia=1
label variable bosnia "country of survey"
gen country=12

drop political_eship
gen political_eship=(informal_networking+4)-govtsupport
replace political_eship=7 if  political_eship>7 & political_eship!=. 
replace political_eship=1 if  political_eship<1
replace political_eship=7 if  political_eship==.

save "C:\Users\sj907027\Dropbox\Onedrive\Henley business school teaching\Bids\Projects\British council Ukrainne institutional\REFT entrepreneurship ecosystems\bosnia saraevo\dataset_bosnia_statafile.dta"


**********************************seventh for Croatia


tab occupation, m

gen entrepreneur=1 if occupation=="entrepreneur "
replace entrepreneur=1 if occupation=="entrepreneur , other"   
replace entrepreneur=0 if entrepreneur==.

gen investor=1 if occupation=="investor" 
replace investor=1 if occupation=="entrepreneur , investor" 
replace investor=0 if investor==.

gen mne_manager=1 if occupation=="executive manager in multinational enterprise"
replace mne_manager=0 if mne_manager==.

gen policymaker=1 if occupation=="economic development official (authority)"    
replace policymaker=0 if policymaker==.
drop professor
gen professor=1 if occupation=="professor or other academic"
replace professor=0 if professor==.

gen multiple=1  if investor==0 & policymaker==0 & professor==0 & entrepreneur==0 & mne_manager==0
replace multiple=0 if multiple==.
label variable multiple "multiple occupations"


gen gender=1 if female=="male"
replace gender=0 if gender==.
label  variable gender "male=1, female=0"
label define dfg 1 "male" 0 "female"
label values gender dfg  

gen age_range=1 if age=="<29 years"
replace age_range=2 if age=="30-39"
replace age_range=3 if age=="40-49"
replace age_range=4 if age=="50-59"
replace age_range=5 if age=="60-69"
replace age_range=6 if age=="70+"
replace age_range=4 if age==""

label variabl age_range "age group"

label define asw 1 "<29 years" 2 "30-39" 3 "40-49" 4 "50-59" 5 "60-69" 6 "70 +"
label values age_range asw

gen unidegree=1 if higheducation=="yes" | higheducation==""
replace  unidegree=0 if unidegree==.
label variable unidegree "unversity degree=1, 0 otherwise"

gen croatia=1
label variable croatia "country of survey"
gen country=7


save "C:\Users\sj907027\Dropbox\Onedrive\Henley business school teaching\Bids\Projects\British council Ukrainne institutional\REFT entrepreneurship ecosystems\croatia\dataset_croatia_statafile.dta"


**********************************eighth for Austria


tab occupation, m

gen entrepreneur=1 if occupation=="entrepreneur "
replace entrepreneur=1 if occupation=="entrepreneur , other"   
replace entrepreneur=0 if entrepreneur==.

gen investor=1 if occupation=="Gründer / Gründerin (in den vergangenen 7 Jahren)" |  occupation=="Investor / Investorin"
replace investor=0 if investor==.

gen mne_manager=1 if occupation=="Direktor / Direktorin oder Manager / Managerin in einem multinationalen Unternehmen" | occupation=="Manager / Managerin in einer Wirtschaftsförderungseinrichtung"
replace mne_manager=0 if mne_manager==.

gen policymaker=1 if occupation=="Politiker / Politikerin"    
replace policymaker=0 if policymaker==.

gen professor=1 if occupation=="Professor / Professorin / Wissenschaftler / Wissenschaftlerin"
replace professor=0 if professor==.

gen multiple=1  if investor==0 & policymaker==0 & professor==0 & entrepreneur==0 & mne_manager==0
replace multiple=0 if multiple==.
label variable multiple "multiple occupations"


gen gender=1 if female=="Männlich"
replace gender=0 if gender==.
label  variable gender "male=1, female=0"
label define dfg 1 "male" 0 "female"
label values gender dfg  

gen age_range=1 if age=="20-29"
replace age_range=2 if age=="30-39"
replace age_range=3 if age=="40-49"
replace age_range=4 if age=="50-59"
replace age_range=5 if age=="60-69"
replace age_range=6 if age=="70+"
replace age_range=4 if age==""

label variabl age_range "age group"

label define asw 1 "<29 years" 2 "30-39" 3 "40-49" 4 "50-59" 5 "60-69" 6 "70 +"
label values age_range asw

gen unidegree=1 if higheducation=="Ja" | higheducation==""
replace  unidegree=0 if unidegree==.
label variable unidegree "unversity degree=1, 0 otherwise"

gen austria=1
label variable austria "country of survey"
gen country=8


save "C:\Users\sj907027\Dropbox\Onedrive\Henley business school teaching\Bids\Projects\British council Ukrainne institutional\REFT entrepreneurship ecosystems\austria\dataset_austria_statafile.dta"

**********************************eighth for Bulgaria


tab occupation, m

gen entrepreneur=1 if occupation=="entrepreneur"
replace entrepreneur=1 if occupation=="entrepreneur, investor"   
replace entrepreneur=1 if occupation=="entrepreneur , other"   
replace entrepreneur=0 if entrepreneur==.

gen investor=1 if occupation=="investor"
replace investor=0 if investor==.

gen mne_manager=1 if occupation=="manager in techno-park (accelerator)" | occupation=="executive manager in multinational enterprise"
replace mne_manager=0 if mne_manager==.

gen policymaker=1 if occupation=="Politiker / Politikerin"    
replace policymaker=0 if policymaker==.

gen professor=1 if occupation=="professor or academic"
replace professor=0 if professor==.

gen multiple=1  if investor==0 & professor==0 & entrepreneur==0 & mne_manager==0
replace multiple=0 if multiple==.
label variable multiple "multiple occupations"


gen gender=1 if female=="male"
replace gender=0 if gender==.
label  variable gender "male=1, female=0"
label define dfg 1 "male" 0 "female"
label values gender dfg  

drop age_range
gen age_range=1 if age=="<29 years"
replace age_range=2 if age=="30-39"
replace age_range=3 if age=="40-49"
replace age_range=4 if age=="50-59"
replace age_range=5 if age=="60-69"
replace age_range=6 if age=="70+"
replace age_range=4 if age==""

label variabl age_range "age group"

label define axz 1 "<29 years" 2 "30-39" 3 "40-49" 4 "50-59" 5 "60-69" 6 "70 +"
label values age_range axz

gen unidegree=1 if higheducation=="yes" 
replace  unidegree=0 if unidegree==.
label variable unidegree "unversity degree=1, 0 otherwise"

gen bulgaria=1
label variable bulgaria "country of survey"
gen country=6


save "C:\Users\sj907027\Dropbox\Onedrive\Henley business school teaching\Bids\Projects\British council Ukrainne institutional\REFT entrepreneurship ecosystems\bulgaria\dataset_bulgaria_statafile.dta"


***************appending files  all i one *****************
***START FROM HERE IF NEW DATASET SHOULD BE UPLOADED ***************************

use "C:\Users\sj907027\Dropbox\Onedrive\Henley business school teaching\Bids\Projects\British council Ukrainne institutional\REFT entrepreneurship ecosystems\Ukraine\dataset_ukraine_stata.dta", replace
append using "C:\Users\sj907027\Dropbox\Onedrive\Henley business school teaching\Bids\Projects\British council Ukrainne institutional\REFT entrepreneurship ecosystems\Poland\dataset_poland_statafile.dta"
append using "C:\Users\sj907027\Dropbox\Onedrive\Henley business school teaching\Bids\Projects\British council Ukrainne institutional\REFT entrepreneurship ecosystems\Georgia\data_georgia_stata.dta"
append using "C:\Users\sj907027\Dropbox\Onedrive\Henley business school teaching\Bids\Projects\British council Ukrainne institutional\REFT entrepreneurship ecosystems\Kazakhstan\data_kz_stata.dta"
append using "C:\Users\sj907027\Dropbox\Onedrive\Henley business school teaching\Bids\Projects\British council Ukrainne institutional\REFT entrepreneurship ecosystems\romania\dataset_romania_stata.dta"
append using "C:\Users\sj907027\Dropbox\Onedrive\Henley business school teaching\Bids\Projects\British council Ukrainne institutional\REFT entrepreneurship ecosystems\turkey\dataset_turkey_statafile.dta"
append using "C:\Users\sj907027\Dropbox\Onedrive\Henley business school teaching\Bids\Projects\British council Ukrainne institutional\REFT entrepreneurship ecosystems\bosnia saraevo\dataset_bosnia_statafile.dta"
append using "C:\Users\sj907027\Dropbox\Onedrive\Henley business school teaching\Bids\Projects\British council Ukrainne institutional\REFT entrepreneurship ecosystems\croatia\dataset_croatia_statafile.dta"
append using "C:\Users\sj907027\Dropbox\Onedrive\Henley business school teaching\Bids\Projects\British council Ukrainne institutional\REFT entrepreneurship ecosystems\austria\dataset_austria_statafile.dta"
append using "C:\Users\sj907027\Dropbox\Onedrive\Henley business school teaching\Bids\Projects\British council Ukrainne institutional\REFT entrepreneurship ecosystems\bulgaria\dataset_bulgaria_statafile.dta"

**********labelling country 
label define dycv 1 "Ukraine" 2 "Poland" 3 "Georgia" 4 "Kazakhstan" 5 "Romania" 6 "Bulgaria" 7 "Croatia" 8 "Austria" 11 "Turkey" 12 "Bosnia & Herz"
label values country dycv 


*****************cleaning up data 
replace political_eship= corruption if country==1 & political_eship==.

replace political_eship= informal_networking-1 if country==3 & political_eship==. & informal_networking!=.


*opennng data 
use "C:\Users\sj907027\Dropbox\Onedrive\Henley business school teaching\Bids\Projects\British council Ukrainne institutional\REFT entrepreneurship ecosystems\dataset on cities in East Europe\data_all countries.dta", replace

**********labelling variables 


label variable city "What is your city? 
label variable eship_skills  "competences and knowledge about entrepreneurship environment"

label variable ee_quality "There is a strong entrepreneurship ecosystem (EE) in my region (city)"
label variable eshipquantity "There is a sufficient number of entrepreneurial actors in the EE in my region"  
label variable govtsupport "There is a sufficient number of government entrepreneurship support programmes in my region (city) - grants, mentoring"
label variable  veturecapital "There is a sufficient private equity capital (angels, venture capital, crowdfunding) in my region "   
label variable univsupport  "Universities support entrepreneurship in my region and entrepreneurs use universities to facilitate business through incubation, training or events"
label variable corporatesupport "There is a sufficient support from large corporates to entrepreneurship in my region through grants, contracts, local suppliers, knowledge transfer"
label variable  mediasupport "There is a sufficient support of independent mass media to entrepreneurship in my region (city) - e.g. media stories, blogs, etc"
label variable debtcapital "There is a sufficient availability of debt capital like banks or other credit institutions in my region "

label variable formal_networking "There is a sufficient formal networks to support entrepreneurship EE in my region (city)." 
label variable informal_networking "There is a sufficient informal networks to entrepreneurship in my region investors not officially registered or family links"
label variable stakeholdercollab "There is a sufficient stakeholder collaboration for entrepreneurship in my region"
label variable eshipculture "There is a strong entrepreneurship culture and orientation in my region (city)"
label variable eship_aware "There is a strong awareness for entrepreneurship in my region (city)"
label variable sustainability_aware  "There is a strong awareness for sustainability (healthy lifestyle, veganism, energy efficiency, sustainable growth, CSR to influence start-ups"
label variable corruption  "There is a strong corruption (expecting gifts, bribes to obtain licences, registration, court cases) in my region (city)"
label variable political_eship "political entrepreneurship in my city (economic activity in a strong formal and informal collaboration with local/national government to access resources"
label variable mostimportant "Please specify the three most effective actors in your city"
label variable leastimportant "Please specify the three most ineffective actors in your city"
label variable occupation "What is your occupation?"
label variable female "What is your gender?"
label variable  sustainability_skills "Do you have competences, skills and knowledge in sustainability and sustainable development? "
label variable  eshipdrivers  "Would you like to add anything on a combination of factors which can facilitate each other and boost new business growth in your city?"
label variable unidegree       "Have you got a university degree or higher? 1 -yes)" 

**** albelling aditional variables for austria
label variable productive_innovation_ee "EE in Carinthian supports developm & implem of innovations"
label variable ecosystem_experience "Any experiences with other EEs in AU/ abroad in past 5 yrs?"
label variable alien_ecosystemrank "if any experience with other EE rate them 1 low- 7 high?"
label variable inovation_sales_firm "% your firm's sales from new/improved products introduced in last 3 yrs"
label variable social_innovation "How important is promotion of socially relevant innovations e.g. aging, climate, sustainab?"
label variable social_ecosystem "should development of socially relevant innovations be built in addition to EEs?" 
label variable location_austria "Please name your city / municipality in Austria?"

	
	*****************now working wth a differet file to bring data on nstitutions **************

keep CountryName selfempl year cpi unemploym tax_profit insolvency_time taxes_time startup_time enforce_time startup_proc spread PCRC railway prof_tax property_proc newbus minerals GDPpcppp_const GDPpc_const govt_spending disclosure lnpop
keep if year==2017

keep if CountryName=="Ukraine" | CountryName=="Poland" | CountryName=="Georgia" |  CountryName=="Kazakhstan" |  CountryName=="Romania" | CountryName=="Bulgaria" | CountryName=="Croatia" ///
| CountryName=="Austria" |  CountryName=="Slovenia" |  CountryName=="Hungary" |  CountryName=="Turkey" |  CountryName=="Bosnia and Herzegovina"
  

gen country=1 if CountryName=="Ukraine"
replace country=2 if CountryName=="Poland"
replace country=3 if CountryName=="Georgia"
replace country=4 if CountryName=="Kazakhstan"
replace country=5 if CountryName=="Romania"
replace country=6 if CountryName=="Bulgaria"
replace country=7 if CountryName=="Croatia"
replace country=8 if CountryName=="Austria"
replace country=9 if CountryName=="Slovenia"
replace country=10 if CountryName=="Hungary"
replace country=11 if CountryName=="Turkey"
replace country=12 if CountryName=="Bosnia & Herz"
    
joinby country  "C:\Users\sj907027\Dropbox\Onedrive\Henley business school teaching\Bids\Projects\British council Ukrainne institutional\REFT entrepreneurship ecosystems\dataset on cities in EastEurope\institutionsdata.dta", unmatched(both)


***************labelling cities 

gen city_num=9 if city=="jud. Cluj"
replace city_num=7 if city=="Нур-Султан "
replace city_num=7 if city=="Nur-Sultan"
replace city_num=8 if city=="Almaty"
replace city_num=8 if city=="Almaty "
replace city_num=7 if city=="Astana"
replace city_num=7 if city=="Astana "	
replace city_num=10 if city=="BUCURESTI"
replace city_num=10 if city=="BUCURESTI "	
replace city_num=5 if city=="Batumi"
replace city_num=10 if city=="Bucharest"
replace city_num=10 if city=="bucuresti"
replace city_num=10 if city=="Bucresti"	
replace city_num=10 if city=="Bucuresti"
replace city_num=10 if city=="Bucuresti "
replace city_num=10 if city=="Bucuresti si Alexandria"
replace city_num=10 if city=="Bucurestiexp"
replace city_num=10 if city=="Bucureşti"
replace city_num=10 if city=="Bucureşti "
replace city_num=9 if city=="CLUJ NAPOCA"
replace city_num=9 if city=="CLUJ-NAPOCA"
replace city_num=9 if city=="Campia-Turzii/Cluj"
replace city_num=9 if city=="Cluj"
replace city_num=9 if city=="cluj"
replace city_num=9 if city=="Cluj N"
replace city_num=9 if city=="Cluj Napoca"
replace city_num=9 if city=="Cluj Napoca "
replace city_num=9 if city=="Cluj napoca"
replace city_num=9 if city=="Cluj&Bucuresti"
replace city_num=9 if city=="Cluj-Napoca"
replace city_num=9 if city=="Cluj-Napoca "
replace city_num=9 if city=="cluj"
replace city_num=9 if city=="Cluj-Napoca 80%, Bucharest 20%"
replace city_num=9 if city=="Cluj-napoca"
replace city_num=9 if city=="Cluj_Napoca"
replace city_num=9 if city=="Clun-Napoca"
replace city_num=9 if city=="Colibasi, Giurgiu"
replace city_num=9 if city=="Iasi"
replace city_num=9 if city=="Pitesti"
replace city_num=9 if city=="Tulcea"
replace city_num=9 if city=="Pitesti"
replace city_num=6 if city=="Tbilisi"
replace city_num=4 if city=="Warsaw"
replace city_num=4 if city=="Warsaw - personal interview"
replace city_num=4 if city=="Warsaw / resident of Cracow"
replace city_num=4 if city=="Warsaw / resident of Marki"
replace city_num=4 if city=="Warszawa"
replace city_num=4 if city=="Warszawa "
replace city_num=4 if city=="Warszawa / Mińsk Mazowiecki"
replace city_num=3 if city=="Wroclaw"
replace city_num=3 if city=="Wrocław"
replace city_num=3 if city=="Wrocław - personal interview"
replace city_num=9 if city=="cluj napoca"
replace city_num=9 if city=="cluj-napoca"
replace city_num=9 if city=="cluj-napoca/brasov"
replace city_num=8 if city=="АЛМАТЫ"
replace city_num=8 if city=="АлМаты "
replace city_num=8 if city=="АлМаты "
replace city_num=8 if city=="Алма-Ата"
replace city_num=8 if city=="Алма-Аты "
replace city_num=8 if city=="Алмата"
replace city_num=8 if city=="Алмата "
replace city_num=8 if city=="Алматы"
replace city_num=8 if city=="Алматы "
replace city_num=7 if city=="Астана"
replace city_num=7 if city=="Астана "
replace city_num=1 if city=="Київ"
replace city_num=2 if city=="Львів"
replace city_num=7 if city=="Нур - Султан"
replace city_num=7 if city=="Нур - Султан "
replace city_num=7 if city=="Нур- Султан"
replace city_num=7 if city=="Нур-Султан"
replace city_num=7 if city=="Нур-Султан "
replace city_num=7 if city=="Нур-султан"
replace city_num=7 if city=="Нурсултан"
replace city_num=7 if city=="Тараз"
replace city_num=8 if city=="алматы"                             
replace city_num=9 if city=="jud. Cluj"
replace city_num=7 if city=="Нур-Султан "
replace city_num=10 if city=="București"
replace city_num=10 if city=="București "
replace city_num=4 if city=="Wrocław "
replace city_num=8 if city=="Алма-Ата "

replace city_num=1 if country==1 &  city_num==.							  
replace city_num=7 if country==4 &  city_num==.	
replace city_num=9 if country==5 &  city_num==.	

replace city_num=11 if city=="Istanbul"
replace city_num=12 if city=="Sarajevo"
							  
replace city_num=13 if city=="Zagreb"
replace city_num=13 if city=="Zagreb "
replace city_num=13 if city=="Zagreb."
replace city_num=13 if city=="no"
replace city_num=13 if city=="Tuzla"
replace city_num=14 if city=="Osijek"
replace city_num=14 if city=="Osijek."
replace city_num=14 if city=="Osijek.."
replace city_num=14 if city=="Osijek "
replace city_num=15 if city=="Klagenfurt"
replace city_num=16 if city=="Sofia"
replace city_num=17 if city=="Plovdiv"
replace city_num=17 if city=="Burgas"
 

							  
label define vfq 1 "Kyiv Ukraine" 2 "Lviv Ukraine" 3 "Wroclaw Poland" 4 "Warsaw Poland" 5 "Batumi Georgia" 6 "Tbilisi Georgia" 7 "Astana KZ" 8 "Almaty KZ" 9 "Cluj Romania" 10 "Bucharest Romania" 11 "Istanbul Turkey" 12 "Sarajevo B&H" 13 "Zagreb Croatia" 14 "Osijek Croatia" 15 "Klagenfurt" 16 "Sofia" 17 "Plovdiv"
label values city_num vfq

drop capital
gen capital=1 if city_num==1 | city_num==4 | city_num==6 | city_num==7 | city_num==10 | city_num==12 | city_num==13  | city_num==16 
replace capital=0 if capital==.
replace capital=0 if city=="Klagenfurt"
label variable capital "capital city"

*** for Turkey no variable media support
replace mediasupport=firm_prestige if country==11

drop taxes_time
gen taxes_time=131 if  country==8
replace taxes_time=411 if  country==12
replace taxes_time=453 if  country==6
replace taxes_time=206 if  country==7
replace taxes_time=269 if  country==3
replace taxes_time=277 if  country==10
replace taxes_time=178 if  country==4
replace taxes_time=258 if  country==2
replace taxes_time=163 if  country==5
replace taxes_time=233 if  country==9
replace taxes_time=215 if  country==11
replace taxes_time=327  if  country==1

drop startup_time
gen startup_time=21 if  country==8
replace startup_time=81 if  country==12
replace startup_time=23 if  country==6
replace startup_time=22 if  country==7
replace startup_time=2 if  country==3
replace startup_time=7 if  country==10
replace startup_time=9 if  country==4
replace startup_time=37 if  country==2
replace startup_time=12 if  country==5
replace startup_time=6 if  country==9
replace startup_time=10 if  country==11
replace startup_time=6  if  country==1

drop enforce_time
gen enforce_time=397 if  country==8
replace enforce_time=595 if  country==12
replace enforce_time=564 if  country==6
replace enforce_time=650 if  country==7
replace enforce_time=157 if  country==3
replace enforce_time=36 if  country==10
replace enforce_time=370 if  country==4
replace enforce_time=117 if  country==2
replace enforce_time=80  if  country==5
replace enforce_time=1160  if  country==9
replace enforce_time=609 if  country==11
replace enforce_time=378 if  country==1

drop newbus
gen newbus=232 if  country==8
replace newbus=12 if  country==12
replace newbus=564 if  country==6
replace newbus=650 if  country==7
replace newbus=157 if  country==3
replace newbus=36 if  country==10
replace newbus=370 if  country==4
replace newbus=117 if  country==2
replace newbus=80  if  country==5
replace newbus=1160  if  country==9
replace newbus=609 if  country==11
replace newbus=378 if  country==1

drop GDPpcppp_const
gen GDPpcppp_const=45493.045 if  country==8
replace GDPpcppp_const=12274.608 if  country==12
replace GDPpcppp_const=18606.214 if  country==6
replace GDPpcppp_const=22834.945 if  country==7
replace GDPpcppp_const=9702.16 if  country==3
replace GDPpcppp_const=26860.57 if  country==10
replace GDPpcppp_const=24078.54 if  country==4
replace GDPpcppp_const=27346.28 if  country==2
replace GDPpcppp_const=23441.64 if  country==5
replace GDPpcppp_const=31351.30 if  country==9
replace GDPpcppp_const=25024.016 if  country==11
replace GDPpcppp_const=7906.54 if  country==1

drop pop
gen pop=2950800 if city_num==1
replace pop=724713 if city_num==2
replace pop=1802237 if city_num==3
replace pop=641607 if city_num==4
replace pop=155000 if city_num==5
replace pop=1171100 if city_num==6
replace pop=1165983 if city_num==7
replace pop=1895742 if city_num==8
replace pop=307851 if city_num==9
replace pop=1803247 if city_num==10
replace pop=15519267 if city_num==11
replace pop=343089 if city_num==12
replace pop=684878 if city_num==13
replace pop=107878 if city_num==14
replace pop=101403 if city_num==15
replace pop=1241675 if city_num==16
replace pop=668334 if city_num==17
label variable pop "city population 2019" 
	
drop GEDI_rank
gen GEDI_rank=73 if country==1
replace GEDI_rank=30 if country==2
replace GEDI_rank=77 if country==3
replace GEDI_rank=64 if country==4
replace GEDI_rank=46 if country==5
replace GEDI_rank=69 if country==6
replace GEDI_rank=54 if country==7
replace GEDI_rank=14 if country==8
replace GEDI_rank=25 if country==9
replace GEDI_rank=50 if country==10
replace GEDI_rank=37 if country==11
replace GEDI_rank=95 if country==12
label variable GEDI_rank "GEDI ranking country "


drop GEDI_rank_rev
gen GEDI_rank_rev=GEDI_rank*(-1)
label variable GEDI_rank_rev "GEDI ranking country reversed the higher the better"

drop lnpop
gen lnpop=ln(pop)
label variable lnpop "population log"

drop lnGDPpcppp_const
gen lnGDPpcppp_const=ln(GDPpcppp_const)
drop europe
gen europe=1 if romania==1 | poland==1 | croatia==1 | austria==1 | bulgaria==1
replace europe=0 if  europe==.
drop lnnewbus
gen lnnewbus=ln(newbus)
drop lnenforce_time
gen lnenforce_time=ln(enforce_time)
drop lntaxes_time
gen lntaxes_time=ln(taxes_time)

save "C:\Users\sj907027\Dropbox\Onedrive\Henley business school teaching\Bids\Projects\British council Ukrainne institutional\REFT entrepreneurship ecosystems\dataset on cities in East Europe\data_all countries_plusbulgaria.dta"


******** regresssios 
est clear
global framework = "govtsupport  mediasupport  eshipculture  eship_aware sustainability_aware political_eship "
global systemic = "veturecapital  univsupport  corporatesupport  debtcapital formal_networking informal_networking"
global controls = "sustainability_skills entrepreneur professor policymaker multiple gender unidegree age_range capital"
global institutions = "lntaxes_time lnenforce_time lnnewbus lnGDPpcppp_const "

global europe_fram = "c.govtsupport##i.europe  c.mediasupport##i.europe  c.eshipculture##i.europe  c.political_eship##i.europe"
global europe_sys = "c.veturecapital##i.europe  c.debtcapital##i.europe c.formal_networking##i.europe c.informal_networking##i.europe c.univsupport##i.europe   c.corporatesupport##i.europe"


******** work with natalya on networking / institutions and ee quality and connectedness Feb 10 2020
gen triplehelix=(govtsupport+univsupport+corporatesupport)/3
label variable triplehelix "triplehelix collaboration"

gen univ_ind=(univsupport+corporatesupport)/2
label variable univ_ind "collaboration university-industry"


global framework_conditions = "univ_ind govtsupport  mediasupport  eshipculture sustainability_aware"
global institut_networks= "c.eshipculture##c.formal_networking c.eshipculture##c.informal_networking"

global regulatory = "formal_networking govtsupport" 
global cognitive = " busschools eshipculture informal_networking"
global normative = " mediasupport veturecapital"
global civil_society = "airaware_share sustainability_aware NGOs"
global controls = "entrepreneur professor  multiple gender unidegree age_range capital debtcapital lnpop airpolution "

sum ee_quality political_eship  formal_networking govtsupport busschools eshipculture informal_networking mediasupport veturecapital airaware_share sustainability_aware NGOs ///
entrepreneur professor  multiple gender unidegree age_range capital debtcapital lnpop airpolution if e(sample)

desc ee_quality political_eship  formal_networking govtsupport busschools eshipculture informal_networking mediasupport veturecapital airaware_share sustainability_aware NGOs ///
entrepreneur professor  multiple gender unidegree age_range capital debtcapital lnpop airpolution

pwcorr ee_quality political_eship  formal_networking govtsupport busschools eshipculture informal_networking mediasupport veturecapital airaware_share sustainability_aware NGOs ///
entrepreneur professor  multiple gender unidegree age_range capital debtcapital lnpop airpolution if e(sample), star(0.05)


/*
Civil society can be understood as the "third sector" of society, distinct from government and business, and including the family and the private sphere.[1] By other authors, civil society is used in the sense of 1) the aggregate of non-governmental organizations and institutions that manifest interests and will of citizens or 2) individuals and organizations in a society which are independent of the government.[2]
Sometimes the term civil society is used in the more general sense of "the elements such as freedom of speech, an independent judiciary, etc, that make up a democratic society" (Collins English Dictionary).[3] Especially in the discussions among thinkers of Eastern and Central Europe, civil society is seen also as a normative concept of civic values.
*/
est clear
xi: reg ee_quality $regulatory $controls  if austria!=1, r
est store A1, title("framework")
xi: reg ee_quality $cognitive $controls  if austria!=1, r
est store A2, title("framework")
xi: reg ee_quality $normative $controls  if austria!=1, r
est store A3, title("framework")
xi: reg ee_quality $civil_society $controls  if austria!=1, r
est store A4, title("framework")
xi: reg ee_quality $regulatory $cognitive  $normative $civil_society $controls  if austria!=1, r
est store A5, title("framework")

xi: reg political_eship $regulatory $controls  if austria!=1, r
est store A6, title("framework")
xi: reg political_eship $cognitive $controls  if austria!=1, r
est store A7, title("framework")
xi: reg political_eship $normative $controls  if austria!=1, r
est store A8, title("framework")
xi: reg political_eship $civil_society $controls  if austria!=1, r
est store A9, title("framework")
xi: reg political_eship $regulatory $cognitive $normative $civil_society  $controls  if austria!=1, r
est store A10, title("framework")

esttab A1 A2 A3 A4 A5 A6 A7 A8 A9 A10 ///
	using "C:\Users\sj907027\My Documents\paper_plos4.csv", cells(b(star fmt(a3)) ///
	se(par fmt(2))) star(* .10 ** .05 *** .01) stats(N N_clust r2 rmse r2_w r2_o r2_b F chi2 ll F_f N_g sigma_u sigma_e rho thta_50 chi2type chi2_dev tol N_lc N_unc df_r r2_p, fmt(%9.3f %9.0g) ///
	labels("N" "N_clust" "r2" "rmse" "r2_w" "r2_overall" "r2_betweemn" "F stat" "chi-squared" "loglikelihood" "F Test u=0" "N_groups" ///
	"sigma_u" "sigma_e" "rho" "thta_50" "chi2type" "test of deviance" "tolerance" "No of left sensored" "No unsensored" "resid DOF" "pseudo R2")) legend label mtitles replace
	
	
